# Supplementary material for: Size-Dependent and Property-Independent Passive Microdroplet Sorting by Droplet Transfer on Dot Rails
Source: Micromachines (Basel). 2018 Oct 11;9(10):513. doi: 10.3390/mi9100513 (PMC6215178; doi:10.3390/mi9100513)
Supplement: Supplementary file 1 [file micromachines-09-00513-s001.zip]

Archive with 3 entries (3 files):
- Supplementary files/Video S1.wmv
- Supplementary files/Video S2.wmv
- Supplementary files/Video S3.wmv
